# Supplementary material for: Bioinspired Dopamine and N-Oxide-Based Zwitterionic Polymer Brushes for Fouling Resistance Surfaces
Source: Polymers (Basel). 2024 Jun 9;16(12):1634. doi: 10.3390/polym16121634 (PMC11207554; doi:10.3390/polym16121634)
Supplement: Supplementary file 1 [file polymers-16-01634-s001.zip]

Archive with 1 entries (1 files):
- polymers-3020380-supplementary.pdf
